# Supplementary material for: Nanopore Sequencing Reveals Novel Alternative Splice Variants of EZH2 in Pediatric Medulloblastoma
Source: Biomedicines. 2025 Oct 10;13(10):2461. doi: 10.3390/biomedicines13102461 (PMC12561525; doi:10.3390/biomedicines13102461)
Supplement: Supplementary file 1 [file biomedicines-13-02461-s001.zip]

Archive with 3 entries (3 files):
- Supplementary Figure S1.tiff
- supplementary file S1.pdf
- supplementary table S1.pdf
